# Supplementary material for: Reliability of Tooth Width Measurements Delivered by the Clin-Check Pro 6.0 Software on Digital Casts: A Cross-Sectional Study
Source: Int J Environ Res Public Health. 2022 Mar 17;19(6):3581. doi: 10.3390/ijerph19063581 (PMC8950071; doi:10.3390/ijerph19063581)
Supplement: Supplementary file 1 [file ijerph-19-03581-s001.zip]

Archive with 1 entries (1 files):
- ijerph-1578392-supplementary.xlsx
