# Supplementary material for: Reliability of Tooth Width Measurements Delivered by the Clin-Check Pro 6.0 Software on Digital Casts: A Cross-Sectional Study
Source: Int J Environ Res Public Health. 2022 Mar 17;19(6):3581. doi: 10.3390/ijerph19063581 (PMC8950071; doi:10.3390/ijerph19063581)
Supplement: Supplementary file 1 [file ijerph-19-03581-s001.zip › ijerph-1578392-supplementary.xlsx]

## Sheet: Hoja1
	Intra-examiner reliability senior operator
	Δ (SD)	95% CI	p	Dahlberg´s error (mm)	CV (%)	ICC
	0.03 (0.11)	-0.06 / 0.08	0.197	0.06	0.71	0.98
	0.05 (0.15)	-0.04 / 0.14	0.165	0.11	1.6	0.97
	-0.06 (0.14)	-0.15 / 0.027	0.09	0.1	1.4	0.92
	0.02 (0.14)	-0.07 / 0.11	0.296	0.11	1.7	0.95
	0.04 (0.14)	-0.05 / 0.13	0.208	0.1	1.4	0.98
	-0.06 (0.21)	-0.19 / 0.07	0.204	0.15	1.4	0.96
	0.04 (0.13)	-0.12 / 0.04	0.192	0.09	1.06	0.97
	-0.02 (0.17)	-0.12 / 0.08	0.37	0.12	1.79	0.95
	0.01 (0.15)	-0.08 / 0.10	0.459	0.1	1.13	0.93
	0.03 (0.16)	-0.07 / 0.13	0.251	0.11	1.4	0.96
	0.05 (0.14)	-0.04 / 0.14	0.17	0.09	1.17	0.98
	-0.03 (0.17)	-0.06 – 0.14	0.271	0.12	1.16	0.95
	0.04 (0.13)	-0.04 / 0.12	0.21	0.09	1.67	0.96
	-0.04 (0.15)	-0.13 / 0.05	0.209	0.1	1.74	0.93
	0.05 (0.11)	-0.02 / 0.19	0.821	0.07	1.05	0.97
	-0.07 (0.11)	-0.08 / 0.06	0.42403	0.06	0.85	0.98
	-0.08 (0.15)	-0.17 / 0.01	0.47552	0.1	1.3	0.96
	0.03 (0.16)	-0.13 / 0.07	0.21519	0.11	1.01	0.95
	-0.04 (0.10)	-0.02 / 0.1	0.1583	0.08	1.53	0.98
	-0.03 (0.13)	-0.11 / 0.05	0.25123	0.09	1.54	0.96
	0.01 (0.14)	-0.08 / 0.01	0.40465	0.1	1.4	0.98
	0.03 (0.16)	-0.07 / 0.13	0.29398	0.11	1.48	0.95
	0.05 (0.14)	-0.04 / 0.14	0.13335	0.1	1.4	0.96
	0.09 (0.14)	0.00 / 0.18	0.089	0.1	0.82	0.98
	0.02 (0.13)	-0.08 / 0.10	0.27326	0.09875	1.32125	0.99
	Table S1: Intra-operator reliability and error within tooth width measurements on plaster casts for senior operator D.G.
